# Supplementary material for: Dynamic physiological response of tef to contrasting water availabilities
Source: Front Plant Sci. 2024 Jul 9;15:1406173. doi: 10.3389/fpls.2024.1406173 (PMC11264344; doi:10.3389/fpls.2024.1406173)
Supplement: Supplementary file 2 [file Table_1.xlsx]

## Sheet: Table S1. Genotype field data
Table S1 Major phenotypic traits of six selected tef genotypes tested in a field experiment in 2021 under control (c) and drought (d) treatments in the (Alemu et al, 2024). Days from planting to heading (DPH), total dry weight (TDW), relative TDW (RTDW), grain yield (GY), and relative GY (RGY). Data are means of three experimental plots. DF, degrees of freedom; *, ** , *** and ns indicate signifi…
Source	DF	DPH	TDW	RTDW	GY	RGY
			(kg m-2)		(g m-2)
Genotypes	5	4.14**	1.15ns	0.65ns	14.15***	0.75ns
Treatment	1	0.83ns	14.10**		9.36**
taxa*Trt	5	0.94ns	0.57ns		2.91*
Block	2	1.59ns	4.12*	0.84ns	1.60ns	0.049ns
Treatment effect
Control		56.56a	2.49a		310.78a
Drought		57.5a	1.77b		248.20b
Genotype effect
Control
RTC-273b		55.67a	2.95a		440.83a
RTC-275		54.33a	1.76b		313.25ab
RTC-290b		57.67a	2.56ab		284.16ab
RTC-359		58.33a	2.45ab		208.74b
RTC-364		58.67a	2.81ab		257.76ab
RTC-47a		54.67a	2.43ab		365.98ab
Drought
RTC-273b		56.67a	1.79a	0.61a	358.80a	0.71a
RTC-275		54.00a	1.61a	0.91a	329.59a	0.93a
RTC-290b		56.67a	2.04a	0.80a	313.56a	0.80a
RTC-359		57.67a	1.72a	0.70a	290.89a	0.57a
RTC-364		64.33a	1.79a	0.64a	118.22b	0.32a
RTC-47a		55.67a	1.64a	0.68a	82.82b	0.60a

## Sheet: Table S2. Daily Transpiration
Table S3. Daily transpiration (g/plant) during three experimental phases: pre-treatment (phase 1, days 1-13), differential irrigation (Phase 2, days 14-37), and recovery (phase 3, days 37-43). ANOVA is presented for each day, p(F) – probability of F value, treatment effect, and genotypic effect.
		Day1	Day2	Day3	Day4	Day5	Day6	Day7	Day8	Day9	Day10	Day11	Day12	Day13	Day14	Day15	Day16	Day17	Day18	Day19	Day20	Day21	Day22	Day23	Day24	Day25	Day26	Day27	Day28	Day29	Day30	Day31	Day32	Day33	Day34	Day35	Day36	Day37	Day38	Day39	Day40	Day41	Day42	Day43
		g/plant													g/plant																								g/plant
Source	DF	p(F)	p(F)	p(F)	p(F)	p(F)	p(F)	p(F)	p(F)	p(F)	p(F)	p(F)	p(F)	p(F)	p(F)	p(F)	p(F)	p(F)	p(F)	p(F)	p(F)	p(F)	p(F)	p(F)	p(F)	p(F)	p(F)	p(F)	p(F)	p(F)	p(F)	p(F)	p(F)	p(F)	p(F)	p(F)	p(F)	p(F)	p(F)	p(F)	p(F)	p(F)	p(F)	p(F)
Genotype	5	0.0067	0.0001	0.0032	0.0004	<.0001	<.0001	<.0001	<.0001	<.0001	<.0001	<.0001	<.0001	<.0001	<.0001	<.0001	<.0001	<.0001	<.0001	0.001	0.0024	0.0075	0.0086	0.0101	0.0988	0.0189	0.0988	0.0593	0.0649	0.0478	0.0396	0.1412	0.1046	0.1083	0.1277	0.5134	0.7597	0.9671	0.313	0.058	0.2604	0.0061	0.0041	0.0008
Treatment	1														0.4583	0.0877	0.0273	0.0004	<.0001	<.0001	<.0001	<.0001	<.0001	<.0001	<.0001	<.0001	<.0001	<.0001	<.0001	<.0001	<.0001	<.0001	<.0001	<.0001	<.0001	<.0001	<.0001	<.0001	<.0001	<.0001	<.0001	<.0001	<.0001	<.0001
Treat*Geno	5														0.7842	0.5338	0.6496	0.84	0.563	0.4458	0.3836	0.2176	0.1566	0.1109	0.3997	0.1327	0.3997	0.5003	0.3708	0.08	0.0687	0.1548	0.0945	0.1121	0.0699	0.2683	0.6031	0.8879	0.9825	0.6388	0.7356	0.1203	0.0853	0.0243
Block	5 & 11	0.2836	0.4647	0.193	0.1535	0.0696	0.0361	0.0082	0.0024	0.0023	0.0084	0.0304	0.0394	0.067	0.0435	0.0123	0.0958	0.0278	0.0393	0.0225	0.0235	0.0062	0.005	0.0169	0.6226	0.1839	0.6226	0.1369	0.1157	0.0283	0.0189	0.018	0.0219	0.0167	0.0186	0.0613	0.019	0.0079	0.0159	0.0039	0.0292	0.0036	0.0047	0.0092
Treatment effect
Control		23.185	24.5	28.6	31.47	32.315	44.985	56.8	68.115	83.015	100.26	119.83	136.25	153.15	186.2	176.07	187.04	204.73	236.1	244.4	256.66	295.93	312.54	319.48	261.34	310.67	318.56	320.43	332.79	338.82	345.2	332.42	338.85	345.45	338.07	361.31	347.52	350.87	326.04	331.48	322.88	316.86	303.29	313.42
Drought															170.61	165.9	175.33	180.23	182.9	164.38	157.98	146.33	126.74	107.63	100.57	91.66	86.29	91.03	87.94	84.7	83.2	79.42	78.2	77.15	73.28	52.75	35.14	23.49	97.73	112.65	119.7	129.44	131.77	142.19
Genotype effect
Control
RTC273b		23.9179	26.681	30.9533	34.0827	35.8777	50.9754	63.9862	77.6883	95.4698	115.699	139.271	160.36	179.7	217.174	214.79	225.937	248.651	280.831	283.244	289.466	332.219	353.107	363.743	351.007	339.128	335.042	338.863	351.763	363.814	368.984	353.896	360.908	367.661	358.69	384.631	347.573	353.297	332.494	330.509	312.139	289.332	274.929	273.567
RTC275		24.6325	27.3152	31.7361	34.7519	36.3304	51.4469	65.5849	78.8619	96.3066	118.285	141.832	161.346	182.712	221.382	212.433	223.327	241.95	272.867	278.292	289.963	336.394	343.826	357.546	362.909	341.275	322.943	327.071	336.07	343.191	347.651	334.074	339.3	347.312	341.042	356.657	338.77	345.374	320.532	309.763	318.281	291.946	278.487	280.631
RTC290b		22.1334	23.2847	27.3224	29.4385	28.6568	43.1327	53.5772	63.4911	77.2427	93.5733	110.653	126.298	141.583	170.687	169.775	184.661	199.908	227.625	239.949	259.619	299.345	317.847	322.828	324.528	339.83	336.344	341.928	350.198	355.097	359.124	342.6	349.776	353.306	340.982	365.558	340.292	354.46	338.46	353.114	331.774	347.423	332.973	355.999
RTC359		21.5815	22.7759	25.7246	27.6603	27.9321	40.2371	47.9223	57.7018	73.2016	88.1489	105.289	119.987	135.325	156.405	139.715	148.362	171.132	184.281	194.339	203.616	237.711	255.292	265.722	274.427	283.434	283.849	288.136	304.252	316.457	322.385	316.317	320.165	328.392	320.461	350.531	342.563	350.162	315.62	332.062	323.423	329.911	321.576	341.927
RTC364		24.3912	25.2115	29.1167	31.9268	32.5291	44.242	54.6045	64.5502	78.2238	93.3735	112.622	129.397	146.977	175.327	170.927	183.045	203.529	234.904	247.973	264.833	302.202	322.111	330.084	334.978	347.023	349.931	338.706	352.291	344.24	355.1	337.674	347.149	352.52	353.917	357.685	371.08	359.179	329.815	342.148	336.639	334.983	321.683	331.33
RTC47a		19.0725	21.513	26.1818	29.3067	30.8176	41.6503	53.1061	64.6158	76.2912	93.4496	114.6	130.408	147.498	176.245	172.065	186.123	191.982	216.078	222.601	232.47	267.689	283.051	276.967	285.832	272.162	282.895	287.904	302.158	310.096	317.976	309.959	315.778	323.492	313.358	352.772	344.814	342.763	319.342	321.268	315.05	307.546	290.091	297.076
Drought
RTC273b		25.8406	28.5419	31.336	36.9364	39.0684	55.3739	69.0115	83.2393	101.606	123.37	147.865	167.754	190.84	231.208	213.838	213.696	212.745	205.654	181.556	167.217	159.743	138.546	118.071	103.608	85.62	84.7686	85.796	82.6467	76.6928	75.2319	71.429	69.6265	68.6444	65.8555	45.1111	32.8931	21.6291	99.6188	115.551	122.582	136.236	138.39	149.672
RTC275		22.714	26.6067	30.4987	34.072	36.3808	52.2733	66.5604	79.1272	97.1439	117.312	140.559	160.258	178.824	219.22	201.207	213.434	211.865	205.328	183.952	172.955	164.551	143.246	121.303	109.601	100.791	98.6897	98.0175	89.7601	87.6155	86.0423	81.008	78.6162	77.225	65.84	50.1754	34.687	23.7685	90.2401	106.544	111.898	118.493	118.961	128.466
RTC290b		25.2912	26.8556	31.4288	32.8669	32.132	43.5494	54.468	64.8665	78.5384	94.7907	112.152	123.299	136.695	164.238	168.716	179.987	190.055	191.246	176.486	165.587	147.391	126.32	107.86	116.131	108.193	107.919	104.989	97.5991	96.2545	94.5002	90.9866	89.551	89.9604	87.1123	62.6033	39.6798	26.9212	104.503	124.204	140.482	153.08	157.352	170.717
RTC359		22.9919	23.4933	26.3134	28.5314	28.5975	38.8616	47.8781	57.5791	70.7055	86.2528	102.123	118.301	131.937	155.249	140.22	140.844	146.632	155.424	152.085	144.246	144.378	124.801	108.786	95.0788	86.9627	85.9639	83.8788	83.1378	83.0661	78.2664	74.0823	73.4585	67.9206	65.1827	46.2031	30.5918	20.4729	86.0258	96.1104	102.46	109.166	111.194	121.431
RTC364		24.8051	23.4788	25.959	29.9383	30.3071	43.1268	52.4279	61.8527	74.2053	87.8122	105.254	119.938	135.023	161.636	160.054	163.418	173.975	186.666	170.449	156.331	147.576	125.538	105.526	92.0368	86.3928	88.1351	92.1819	93.0867	82.1233	82.216	78.8166	78.1369	78.6072	76.3157	53.5785	33.1363	21.5855	107.472	120.643	124.374	134.696	138.309	148.676
RTC47a		20.8553	22.0999	26.5997	28.1793	29.2027	41.3178	52.5051	63.7767	77.2308	91.0453	105.739	117.623	130.727	151.535	144.923	140.586	146.09	153.057	146.374	141.558	137.172	120.736	100.57	88.3159	82.87	81.4845	81.3102	81.4343	82.4645	82.9551	80.2231	79.8298	80.5539	79.4031	58.8369	39.8554	26.5696	98.5055	112.835	116.43	124.985	126.432	134.167

## Sheet: Table S3. Daily CFW
Table S3. Daily calculated fresh weight (CFW) (g/plant) during three experimental phases: pre-treatment (phase 1, days 1-13), differential irrigation (Phase 2, days 14-37), and recovery (phase 3, days 37-43). ANOVA is presented for each day, p(F) – probability of F value, treatment effect, and genotypic effect.
		Day1	Day2	Day3	Day4	Day5	Day6	Day7	Day8	Day9	Day10	Day11	Day12	Day13	Day14	Day15	Day16	Day17	Day18	Day19	Day20	Day21	Day22	Day23	Day24	Day25	Day26	Day27	Day28	Day29	Day30	Day31	Day32	Day33	Day34	Day35	Day36	Day37	Day38	Day39	Day40	Day41	Day42	Day43
		g/plant													g/plant																								g/plant
Source	DF	p(F)	p(F)	p(F)	p(F)	p(F)	p(F)	p(F)	p(F)	p(F)	p(F)	p(F)	p(F)	p(F)	p(F)	p(F)	p(F)	p(F)	p(F)	p(F)	p(F)	p(F)	p(F)	p(F)	p(F)	p(F)	p(F)	p(F)	p(F)	p(F)	p(F)	p(F)	p(F)	p(F)	p(F)	p(F)	p(F)	p(F)	p(F)	p(F)	p(F)	p(F)	p(F)	p(F)
Treatment	1														0.6148	0.5606	0.9957	0.6011	0.8074	0.2354	0.0157	0.0024	0.0509	0.0623	0.4925	0.2682	0.0234	<.0001	<.0001	<.0001	<.0001	<.0001	<.0001	<.0001	<.0001	<.0001	<.0001	<.0001	<.0001	<.0001	<.0001	<.0001	<.0001	<.0001
Genotype	5	<.0001	<.0001	<.0001	0.0041	0.0062	0.0142	0.0013	0.0028	0.0135	0.0162	0.1782	0.1393	0.1145	0.1236	0.0895	0.0247	0.0017	0.0014	0.0071	0.2142	0.3227	0.0669	0.6115	0.925	0.9141	0.904	0.2449	0.1481	0.2142	0.2021	0.1915	0.131	0.1316	0.0075	0.0078	0.0083	0.0091	0.0097	0.0096	0.0096	0.0099	0.0098	0.0094
Treatment*Genotype	5														0.3856	0.3342	0.1292	0.0242	0.0258	0.1739	0.1579	0.1896	0.483	0.2773	0.2735	0.3017	0.3053	0.8335	0.9644	0.8097	0.79	0.7688	0.3522	0.3475	0.0197	0.0209	0.0215	0.0222	0.0229	0.0229	0.0244	0.027	0.0303	0.0334
Block	5	1	0.1867	0.2588	0.3103	0.203	0.214	0.0894	0.0683	0.1742	0.1809	1.0615	0.3446	0.2709	0.2214	0.177	0.0224	0.0719	0.0763	0.0962	0.2641	0.2808	0.1323	0.255	0.7137	0.7244	0.735	0.1803	0.1523	0.2429	0.2794	0.316	0.7484	0.7652	0.1835	0.187	0.1927	0.194	0.2001	0.1942	0.1889	0.1901	0.1856	0.1797
Treatment effect
Control		4.04	6.125	8.415	11.085	13.455	16.31	20.725	25.85	31.665	39.085	49.905	60.975	73.56	88.59	105.89	118.98	131.87	150.35	177.74	201.39	224.93	231.99	238.68	235.81	252.19	281.96	323.92	347.38	385.73	417.92	450.6	465.49	496.56	510.52	540.55	572.65	603.46	634.6	663.85	693.38	722.24	750.61	777.68
Drought															86.89	103.57	118.95	135.29	152.17	169.37	177.91	192.05	213.51	216.3	225.81	234.87	243.19	260.78	269.35	277.63	285.61	293.43	300.88	308.23	315.47	322.37	327.33	330.64	332.85	342.19	352.9	364.26	376.49	388.91
Genotype effect
Control
RTC273b		4.18667	6.23889	8.51667	11.1678	14.0722	17.1233	21.4483	26.8878	33.5183	41.6961	51.5989	63.4678	77.0872	92.3961	110.913	128.959	148.308	169.622	193.717	217.919	240.475	247.244	255.146	246.213	261.223	289.968	339.576	368.331	398.18	429.261	460.728	490.917	521.675	553.031	583.564	616.264	645.881	675.836	704.212	732.242	758.849	783.528	806.881
RTC275		4.62667	6.65833	8.90222	11.5072	14.3456	17.3072	21.4744	26.8028	33.2783	41.1439	50.8167	62.3844	75.5411	90.4644	108.566	125.621	143.693	163.309	185.453	207.972	230.41	235.342	239.259	244.775	260.619	288.124	314.568	341.157	368.578	396.706	425.227	452.682	480.504	509.028	537.09	566.261	593.97	622.311	648.801	674.53	700.776	725.103	748.312
RTC290b		3.92667	6.31944	8.92722	11.9111	15.0361	18.1433	22.7439	28.4639	35.2833	43.6056	53.6939	65.5894	79.1778	94.4667	112.907	131.074	151.135	172.941	197.792	223.908	251.144	258.231	264.467	269.043	289.297	325.797	362.188	399.024	436.774	475.218	514.032	551.177	588.962	627.229	664.058	703.487	740	778.133	815.117	853.082	889.367	926.997	963.258
RTC359		3.87	6.00278	8.26667	10.8189	13.5472	16.3117	20.0956	24.7522	31.82	39.362	46.14	56.4089	68.0617	81.2544	96.4767	107.483	117.507	133.068	144.522	163.192	188.166	191.351	214.727	229.672	251.539	304.006	312.804	343.384	374.143	406.279	438.631	444.409	475.632	474.543	504.989	537.778	570.055	603.279	632.705	663.721	694.079	725.363	755.312
RTC364		4.61333	6.82833	9.10611	11.75	14.6217	17.5528	21.5228	26.4267	32.2256	39.275	47.6906	57.8033	69.4217	82.6606	98.4278	113.553	130.022	148.387	169.612	191.924	214.631	218.42	221.972	225.294	238.783	270.044	301.521	332.069	363.618	394.759	426.606	457.173	488.332	520.069	551.995	584.084	617.432	649.698	679.536	710.432	740.924	771.227	800.307
RTC47a		2.99333	5.15333	7.64467	10.6933	12.6033	15.765	20.1083	25.8025	32.5958	40.785	50.5556	62.1761	75.3733	90.285	108.052	125.082	139.701	159.119	180.98	203.397	225.506	231.35	236.533	240.898	255.187	283.981	312.864	360.351	373.106	405.293	438.351	470.651	503.542	537.381	569.919	607.271	643.451	679.419	713.653	747.486	780.821	813.2	843.806
Drought
RTC273b		4.18667	6.34111	8.69556	11.2711	14.2994	17.49	22.0261	27.7028	34.4972	42.7972	52.84	64.8456	78.4572	93.8894	112.566	129.753	147.231	164.707	181.615	196.436	210.038	223.016	233.984	243.532	251.873	258.927	263.975	271.051	277.865	284.159	290.311	296.126	301.781	307.336	312.668	316.347	319.066	320.826	328.752	337.933	347.644	358.391	369.214
RTC275		4.62667	6.61111	8.90611	11.5494	14.4806	17.6017	22.0733	27.7822	34.5717	42.9172	52.9767	65.0006	78.72	94.0761	112.913	127.882	146.074	164.169	181.618	197.264	212.002	226.033	237.953	248.369	257.762	266.433	275.002	283.481	291.189	298.714	306.132	313.116	319.914	326.591	332.388	336.777	339.833	341.93	349.895	359.296	369.065	379.38	389.729
RTC290b		3.92667	6.495	9.20278	12.3894	15.0087	18.0913	23.3972	28.9667	35.56	43.5461	53.1717	64.5556	77.1356	91.0933	107.953	125.072	143.619	163.194	183.009	191.154	207.057	232.131	228.228	235.455	247.061	257.941	285.216	295.934	305.977	315.923	325.665	335.016	344.243	353.508	362.485	368.947	373.046	375.825	386.859	399.917	414.634	430.667	447.113
RTC359		3.87	6.28056	8.74667	11.52	14.5	17.4839	21.5156	26.5072	32.4967	39.8689	48.8522	59.47	71.7683	85.5406	101.725	116.207	131.003	146.443	162.84	178.801	193.871	208.896	221.77	233.056	242.818	251.812	260.741	269.426	278.052	286.672	294.712	302.312	309.884	316.884	323.609	328.37	331.553	333.672	342.857	353.053	363.868	375.321	386.965
RTC364		4.61333	7.04778	9.07667	11.64	14.5639	17.5228	21.7589	26.91	32.9861	40.2844	48.9483	59.3294	71.1972	84.6228	100.728	116.443	132.723	150.139	168.734	184.037	199.446	213.982	226.064	236.463	245.485	253.983	259.252	268.289	277.382	285.497	293.608	301.396	309.12	316.888	324.413	329.698	332.962	335.099	346.052	358.222	370.773	384.345	398.272
RTC47a		2.99333	5.2	7.52533	10.32	13.2493	16.3053	20.6307	26.1593	32.732	40.6487	49.9287	60.7427	72.94	86.5547	102.618	117.994	133.291	149.266	166.065	181.956	197.243	212.407	225.413	236.637	246.484	255.604	264.577	273.487	282.341	291.263	300.167	308.767	317.307	325.899	334.392	340.58	344.83	347.699	358.434	370.761	383.457	396.987	410.575
